# Supplementary material for: Effect of Psilocybin and Ketamine on Brain Neurotransmitters, Glutamate Receptors, DNA and Rat Behavior
Source: Int J Mol Sci. 2022 Jun 16;23(12):6713. doi: 10.3390/ijms23126713 (PMC9224489; doi:10.3390/ijms23126713)
Supplement: Supplementary file 1 [file ijms-23-06713-s001.zip]

Archive with 1 entries (1 files):
- ijms-1769269SM.pdf
